# Supplementary material for: Differences in the Susceptibility to Commercial Insecticides among Populations of the Lesser Mealworm Alphitobius diaperinus Collected from Poultry Houses in France
Source: Insects. 2021 Mar 31;12(4):309. doi: 10.3390/insects12040309 (PMC8067078; doi:10.3390/insects12040309)
Supplement: Supplementary file 1 [file insects-12-00309-s001.zip]

Archive with 1 entries (1 files):
- Table S1 LT50 values.xlsx
