# Supplementary material for: Differences in the Susceptibility to Commercial Insecticides among Populations of the Lesser Mealworm Alphitobius diaperinus Collected from Poultry Houses in France
Source: Insects. 2021 Mar 31;12(4):309. doi: 10.3390/insects12040309 (PMC8067078; doi:10.3390/insects12040309)
Supplement: Supplementary file 1 [file insects-12-00309-s001.zip › Table S1 LT50 values.xlsx]

## Sheet: Feuil1
	TABLE S1: Estimated median lethal times (LT50 values) and their upper/ lower 95% confidence intervals (CI) for the different populations exposed to 4 different insecticides for 7 consecutive days.
	LT50 values (i.e. time to reach 50% mortality) were calculated as follows: LT50 = (logit (0.5) – a) / b, where a and b correspond respectively to the intercept and the slope of GLM predictions.
	FC denotes the fold change (FC) variation of LT50 values relative to the susceptible popuation (PopS1)
	Active molecule	Population	LT50 estimated	95% CI lower value	95% CI upper value	FC
	Cyfluthrin	pop1	78.4353	73.3981	83.2652	33.3151
	Cyfluthrin	pop2	23.2605	19.8707	26.7211	9.87982
	Cyfluthrin	pop3	59.3444	54.434	64.1229	25.2063
	Cyfluthrin	pop4	11.8645	9.07048	14.6288	5.03939
	Cyfluthrin	pop5	105.142	98.4969	112.421	44.6586
	Cyfluthrin	pop6	23.3416	20.4014	26.4836	9.91427
	Cyfluthrin	pop7	53.9298	48.9701	58.9995	22.9065
	Cyfluthrin	pop8	35.2586	30.3223	39.736	14.976
	Cyfluthrin	pop9	36.0536	30.2655	41.5491	15.3136
	Cyfluthrin	pop10	11.5145	8.77207	14.4156	4.89075
	Cyfluthrin	popS1	2.35434	3.82606	9.83017	1
	Active molecule	Population	LT50 estimated	95% CI lower value	95% CI upper value	FC
	Permethrin	pop1	24.5456	20.7323	28.628	25.2142
	Permethrin	pop2	7.1288	4.56353	9.56506	7.32298
	Permethrin	pop3	17.3632	14.3098	20.3451	17.8362
	Permethrin	pop4	0.750425	-0.146712	1.44902	0.770866
	Permethrin	pop5	12.0107	6.34785	16.8705	12.3379
	Permethrin	pop6	23.966	19.9448	27.5228	24.6188
	Permethrin	pop7	23.5322	20.679	26.5144	24.1732
	Permethrin	pop8	9.47895	6.428	12.1549	9.73716
	Permethrin	pop9	41.1393	35.8547	46.6965	42.2599
	Permethrin	pop10	1.39762	1.01029	1.80696	1.43569
	Permethrin	popS1	0.973483	0.685477	1.31278	1
	Active molecule	Population	LT50 estimated	95% CI lower value	95% CI upper value	FC
	Acetamiprid / Permethrin	pop1	85.7002	77.7567	94.8767	15.162
	Acetamiprid / Permethrin	pop2	19.9154	17.7127	22.1452	3.52341
	Acetamiprid / Permethrin	pop3	49.4793	44.6578	54.3661	8.75382
	Acetamiprid / Permethrin	pop4	20.6813	18.0414	23.2434	3.65891
	Acetamiprid / Permethrin	pop5	74.7829	68.7248	81.0915	13.2305
	Acetamiprid / Permethrin	pop6	31.1242	27.67	34.477	5.50645
	Acetamiprid / Permethrin	pop7	28.2602	23.9717	32.1395	4.99975
	Acetamiprid / Permethrin	pop8	30.0523	21.2297	37.967	5.31681
	Acetamiprid / Permethrin	pop9	88.5682	81.193	96.9045	15.6694
	Acetamiprid / Permethrin	pop10	10.5204	7.10835	13.5873	1.86125
	Acetamiprid / Permethrin	popS1	5.65231	4.46308	7.10266	1
	Active molecule	Population	LT50 estimated	95% CI lower value	95% CI upper value	FC
	Pirimiphos–methyl	pop1	5.27187	4.88419	5.68106	1.53851
	Pirimiphos–methyl	pop2	4.65193	4.3405	4.98309	1.35759
	Pirimiphos–methyl	pop3	1.76897	1.53543	1.99966	0.516244
	Pirimiphos–methyl	pop4	3.62056	3.40855	3.8331	1.0566
	Pirimiphos–methyl	pop5	1.86002	1.62353	2.08183	0.542815
	Pirimiphos–methyl	pop6	2.55597	2.25617	2.85569	0.745915
	Pirimiphos–methyl	pop7	3.02659	2.68851	3.35904	0.883258
	Pirimiphos–methyl	pop8	3.91213	3.66115	4.1813	1.14169
	Pirimiphos–methyl	pop9	2.63603	2.33355	2.9448	0.769281
	Pirimiphos–methyl	pop10	1.82145	1.5963	2.04181	0.53156
	Pirimiphos–methyl	popS1	3.42662	3.12128	3.75738	1
